# Supplementary material for: Genetic Diversity and Candidate Selection Signatures in Hungarian and Romanian Carpathian Water Buffalo Inferred from Cross-Species SNP-Array Genotyping
Source: Animals (Basel). 2026 Jul 8;16(14):2120. doi: 10.3390/ani16142120 (PMC13405233; doi:10.3390/ani16142120)
Supplement: Supplementary file 1 [file animals-16-02120-s001.zip]

Archive with 1 entries (1 files):
- animals-4396063-supplementary.pdf
